# Supplementary material for: Cerebral Microbleeds: A Review of Clinical, Genetic, and Neuroimaging Associations
Source: Front Neurol. 2014 Jan 6;4:205. doi: 10.3389/fneur.2013.00205 (PMC3881231; doi:10.3389/fneur.2013.00205)
Supplement: Supplementary file 1 [file 73482_Yates_DataSheet1.ZIP]

Archive with 2 entries (2 files):
- Supplementary Table 1.doc
- Supplementary Table 2.doc
